# Supplementary material for: High Physical Activity Level and the Long-Term Risk of Atrial Fibrillation in Two Swedish Cohorts
Source: Geriatrics (Basel). 2025 Jun 12;10(3):80. doi: 10.3390/geriatrics10030080 (PMC12192470; doi:10.3390/geriatrics10030080)
Supplement: Supplementary file 1 [file geriatrics-10-00080-s001.zip]

Archive with 1 entries (1 files):
- geriatrics-3563718-supplementary.pdf
